# Supplementary material for: RVFV virulence factor NSs triggers the mitochondrial MCL-1-BAK axis to activate pathogenic NLRP3 pyroptosis
Source: PLoS Pathog. 2024 Aug 30;20(8):e1012387. doi: 10.1371/journal.ppat.1012387 (PMC11364418; doi:10.1371/journal.ppat.1012387)
Supplement: S1 Data — (XLSX) [file ppat.1012387.s008.xlsx]

## Sheet: Figure 3C
All data were normalized to mock infected controls
	samples	mtDNA Ct value	Internal control (EGFP) Ct value	ΔCт	ΔCт mean of mock	ΔΔCт	2-ΔΔCt	Mean	SD
Cytosol mtDNA	Mock-1	20.196	17.964	2.232	2.17733	0.0546667	0.962817	1.00347	0.103786
	Mock-2	20.094	18.082	2.012	2.17733	-0.165333	1.12143
	Mock-3	20.203	17.915	2.288	2.17733	0.110667	0.92616
	RVFV-1	18.19	18.148	0.042	2.17733	-2.13533	4.39339	4.02733	0.386403
	RVFV-2	18.143	17.989	0.154	2.17733	-2.02333	4.06522
	RVFV-3	18.344	18.024	0.32	2.17733	-1.85733	3.62337
	samples	mtDNA Ct value	GAPDH Ct value	ΔCт	ΔCт mean of mock	ΔΔCт	2-ΔΔCt	Mean	SD
Total mtDNA	Mock-1	12.713	22.549	-9.836	-9.493	-0.343	1.26839	1.02621	0.273546
	Mock-2	12.958	22.563	-9.605	-9.493	-0.112	1.08073
	Mock-3	13.234	22.272	-9.038	-9.493	0.455	0.72951
	RVFV-1	12.939	22.287	-9.348	-9.493	0.145	0.904379	1.07518	0.305603
	RVFV-2	12.559	22.566	-10.007	-9.493	-0.514	1.428
	RVFV-3	12.715	22.045	-9.33	-9.493	0.163	0.893166
	samples	Cytosol mtDNA	Total mtDNA(mean)	Cytosol/Total	Mean	SD
Cytosol/Total mtDNA	Mock-1	0.962817	1.02621	0.938227	0.977839	0.101135
	Mock-2	1.12143	1.02621	1.09278
	Mock-3	0.92616	1.02621	0.902506
	RVFV-1	4.39339	1.07518	4.08618	3.74571	0.359383
	RVFV-2	4.06522	1.07518	3.78096
	RVFV-3	3.62337	1.07518	3.37001
